# Supplementary material for: The casts of Pompeii: Post-depositional methodological insights
Source: PLoS One. 2023 Aug 23;18(8):e0289378. doi: 10.1371/journal.pone.0289378 (PMC10446210; doi:10.1371/journal.pone.0289378)
Supplement: S2 File — Results for pXRF analysis. Elemental concentrations for the studied samples. (XLSX) [file pone.0289378.s002.xlsx]

## Sheet: 1
S2 File. Sample description. Results for pXRF analysis. Elemental concentrations for the studied samples. The results are expressed as percentage by mass. <LOD: below the limit of detection.
Sample	Class	Type	Colour	Al			Si			P			S			Cl			K			Ca			Ti			Mn			Fe			Zn			Sr			Pb			Ca/P	Sr/Ca
C57.1	CAST-57	Cranium	Light gray	0.717094	±	0.254813	0.90611	±	0.0476319	6.52546	±	1.18003	0.25005	±	0.0717713	0.5143	±	0.00410122	0.15088	±	0.0342224	23.3937	±	1.53989	0.0375	±	0.000565685	0.0147	±	0.0103945	0.0998935	±	0.000476152	0.0183351	±	0	0.058619	±	0.00128618	0.01315	±	0.00106066	3.58499	0.00250576
C57.2	CAST-57	Cranium	Light gray	0.475232	±	0.158037	0.467418	±	0.0614157	4.88553	±	0.536394	2.892	±	0.628759	0.46445	±	0.0457498	0.267931	±	0.112059	20.3267	±	1.01025	0.02945	±	0.0026163	0.01445	±	0.00629325	0.0993755	±	0.0143212	0.0127376	±	0.00105963	0.0567588	±	0.00134464	0.0094	±	0.00226274	4.16059	0.00279232
C57.4	CAST-57	Radio	Light gray	1.42154	±	0.0127238	2.81739	±	0.120352	2.71867	±	0.976912	2.28055	±	1.56179	1.56215	±	0.640568	0.647559	±	0.103137	11.9795	±	2.69258	0.05575	±	0.00346482	0.02525	±	0.0118087	0.174587	±	0.00846086	0.0131783	±	0.00467483	0.221744	±	0.0824321	0.0091	±	0.000141421	4.40639	0.0185102
C57.5	CAST-57	Tooth	Light gray	1.76592	±	0.5951	3.01648	±	1.72179	8.34672	±	2.38341	2.09055	±	2.21275	0.5734	±	0.0576999	0.389341	±	0.184672	20.1419	±	3.35319	0.1017	±	0.0205061	0.02185	±	0.00643467	0.345263	±	0.0553436	0.0576497	±	0.0167047	0.182678	±	0.0910261	0.01615	±	0.00318198	2.41316	0.00906954
C62.1	CAST-62	Frontal	Light gray	2.07028	±	0.34504	2.60857	±	0.45328	7.25958	±	1.1976	4.4064	±	1.93422	0.29435	±	0.0341533	0.209074	±	0.0157904	24.4378	±	2.08146	0.0514	±	0.00169706	0.0098	±	0.00523259	0.121727	±	0.00102556	0.0198777	±	0.00168294	0.0921865	±	0.00023385	0.02845	±	0.0033234	3.36629	0.00377229
C62.2	CAST-62	Tooth	Light gray	0.840064	±	0.0083079	1.11955	±	0.0379138	8.36374	±	0.329811	0.07605	±	0.0316077	0.55155	±	0.00120208	0.18641	±	0.00135011	18.3142	±	0.714274	0.0847	±	0.000565685	0.02545	±	0.00205061	0.344046	±	0.00725217	0.0589278	±	0.000560979	0.123315	±	0.00789244	0.03315	±	0.00318198	2.18972	0.00673329
C62.3	CAST-62	Maxila	Light gray	2.76684	±	0.10572	4.79193	±	0.0409218	6.01683	±	0.198043	1.13095	±	0.0439113	0.29655	±	7.07107e-05	0.431014	±	0.040386	21.5235	±	0.601359	0.08955	±	0.00615183	0.0634	±	0.00820244	0.410892	±	0.0284593	0.0368464	±	0.00174527	0.105746	±	0.00268928	0.0367	±	0.000282843	3.57721	0.00491305
C62.5	CAST-62	Tibia	Light gray	2.22302	±	0.0601761	4.48663	±	0.0282948	1.47406	±	0.0439133	1.63965	±	0.669277	0.43535	±	0.113773	0.1151	±	0.0260043	16.5337	±	1.13289	0.06245	±	0.00233345	0.02025	±	0.00162635	0.160446	±	0.00157497	0.0174976	±	0.00105963	0.193798	±	0.0199942	0.0227	±	0.000565685	11.2164	0.0117214
C58.1	CAST-58	Frontal	Light gray	1.74393	±	0.197107	4.0205	±	0.135359	2.82976	±	0.670529	0.2926	±	0.0113137	0.7703	±	0.119218	0.450606	±	0.0528305	15.8052	±	2.5242	0.076	±	0.0079196	0.02605	±	0.00756604	0.209706	±	0.0208408	0.0138835	±	0.0018076	0.0897475	±	0.00251389	0.0166	±	0.000848528	5.58535	0.00567836
C58.2	CAST-58	Parietal	Light gray	0.523101	±	0.284854	0.436472	±	0.248522	5.98955	±	0.497155	0.37785	±	0.0546594	0.4895	±	0.0154149	0.0820189	±	0.0498955	21.5922	±	0.653359	0.03985	±	0.00586899	0.01035	±	0.0013435	0.157856	±	0.00523768	0.0128698	±	0.000498648	0.0794954	±	0.00134464	0.0203	±	0.00155563	3.60498	0.00368167
C58.3	CAST-58	Mandibula	Light gray	2.38698	±	0.258218	5.10296	±	0.859258	3.66563	±	0.566631	0.6117	±	0.0311127	0.18435	±	0.00912168	0.391292	±	0.0881095	19.2159	±	0.931505	0.09025	±	0.0126572	0.0178	±	0.00480833	0.258112	±	0.0233681	0.0237563	±	0.000186993	0.0812316	±	0.000760013	0.02785	±	0.00162635	5.24219	0.0042273
C58.6	CAST-58	Perone	Light gray	0.961498	±	0.236027	2.27176	±	0.437876	2.20789	±	0.234598	0.42085	±	0.123249	0.1935	±	0.0410122	< LOD			11.5375	±	0.0500644	0.03725	±	0.00586899	0.0088	±	0.000989949	0.094895	±	0.00849749	0.0385653	±	0.000311655	0.107978	±	0.00304005	0.0166	±	0.000707107	5.22558	0.00935887
C58.7	CAST-58	Femur	Light gray	1.94816	±	0.19561	4.00774	±	0.765184	3.29926	±	0.409213	2.59775	±	0.463367	0.22235	±	0.0335876	0.378217	±	0.121158	13.7917	±	1.92892	0.0631	±	0.00933381	0.02095	±	0.00275772	0.199709	±	0.0310964	0.0249903	±	0.000810303	0.117279	±	0.00695704	0.02265	±	0.000494975	4.18024	0.00850362
C34.1	CAST-34	Tibia	Light gray	1.93546	±	0.440131	4.52452	±	0.315441	0.75623	±	0.538125	8.36565	±	3.25856	0.3227	±	0.0825901	0.603852	±	0.0800675	10.9911	±	4.88939	0.0778	±	0.0193747	0.01715	±	0.00219203	0.239413	±	0.0605812	0.0073164	±	0.00062331	0.17255	±	0.11143	0.00785	±	7.07107e-05	14.5341	0.0156991
C34.3	CAST-34	Tibia	Light gray	1.12135	±	0.0593528	2.83837	±	0.0432025	0.329773	±	0.0288524	2.5316	±	0.00311127	0.29935	±	0.00841457	0.704508	±	0.0106248	5.3018	±	0.00387189	0.1149	±	0.000565685	0.01885	±	0.00219203	0.360311	±	0.0582371	0.00780122	±	0.000436317	0.562751	±	0.00485239	0.0066	±	0.00295217	16.0771	0.106143
C34.4	CAST-34	Femur	Light gray	2.42432	±	0.169114	4.98885	±	0.328862	0.707653	±	0.309009	11.5572	±	0.00898026	0.37535	±	0.0436285	0.549103	±	0.0284698	10.7658	±	0.446798	0.07315	±	0.0108187	0.0131	±	0.000848528	0.18663	±	0.013552	0.00921161	±	6.2331e-05	0.0797847	±	0.00128618	0.01695	±	0.000777817	15.2133	0.00741097
C34.5	CAST-34	Tibia	Light gray	1.54713	±	0.120801	2.20353	±	0.0189734	6.69939	±	0.188406	2.0864	±	0.0185262	0.3254	±	0.00933381	0.107173	±	0.0167884	22.6216	±	0.366074	0.0496	±	0.00339411	0.02675	±	0.000494975	0.146409	±	0.000842424	0.0128698	±	0.00062331	0.069822	±	0.000409238	0.0107	±	0.00183848	3.37667	0.00308652
C64.3	CAST-64	Tibia	Light gray	3.04215	±	0.674923	7.18278	±	1.31802	2.82072	±	0.650303	0.16805	±	0.0422143	0.3265	±	0.0318198	0.474556	±	0.134718	15.696	±	0.753938	0.0996	±	0.0108894	0.0115	±	0.000565685	0.23817	±	0.0326714	0.0199218	±	0.00162061	0.0392723	±	0.0028062	0.0325	±	0.000565685	5.56455	0.00250205
C64.4	CAST-64	Femur	Light gray	0.852421	±	0.00377972	0.48053	±	0.0899419	7.41669	±	0.309499	1.36855	±	0.0844993	0.27545	±	0.0137886	0.0550805	±	0.0308178	21.8756	±	0.913496	0.0342	±	0.000565685	0.03165	±	0.00883883	0.130066	±	0.0145043	0.0319982	±	0.00124662	0.0498551	±	0.00268928	0.0273	±	0.00240416	2.94951	0.00227903
C54.1	CAST-54	Cranium	Light gray	3.77367	±	0.40937	8.6387	±	0.0606224	3.42865	±	0.083239	2.6893	±	0.0308299	0.487	±	0.00905097	1.20729	±	0.0130315	18.0536	±	0.0684334	0.12765	±	0.00473762	0.0638	±	0.00212132	0.362072	±	0.0117207	0.0161754	±	0.000436317	0.0598592	±	0.00116925	0.01555	±	0.00247487	5.26551	0.00331564
C54.2	CAST-54	Parietal	Light gray	0.599815	±	0.0587915	0.569933	±	0.0421117	6.26558	±	0.262874	0.64815	±	0.0928431	0.8401	±	0.13831	< LOD			23.2295	±	0.355854	0.02965	±	0.00120208	0.0143	±	0.00841457	0.0893784	±	0.00692252	0.0183791	±	0.000560979	0.0477882	±	0.00070155	0.02065	±	0.00148492	3.70747	0.00205722
C54.3	CAST-54	Occipital	Light gray	2.27073	±	0.00707294	3.79761	±	0.273396	3.23801	±	0.365934	10.1693	±	0.580747	0.4154	±	0.00523259	0.426532	±	0.038625	18.4427	±	0.383948	0.0562	±	0.00353553	0.06455	±	0.0053033	0.17855	±	0.00366271	0.0131343	±	0.000249324	0.0688712	±	0.00116925	0.01885	±	0.00162635	5.69569	0.00373433
C54.4	CAST-54	Parietal	Light gray	0.632548	±	0.0298635	0.284779	±	0.0101809	4.96404	±	0.00885767	5.6577	±	0.0408708	0.81245	±	0.000919239	< LOD			20.8098	±	0.088063	0.02645	±	0.00558614	0.02815	±	0.000494975	0.100515	±	0.00325981	0.0175417	±	0.000124662	0.0548985	±	0.000350775	0.01955	±	0.000919239	4.19211	0.00263811
C55.1	CAST-55	Frontal	Light gray	1.40124	±	0.20534	2.38248	±	0.469708	5.66712	±	0.412848	0.69185	±	0.32237	1.1915	±	0.1393	0.662419	±	0.14141	20.1052	±	1.29227	0.04325	±	0.00275772	0.0138	±	0.00806102	0.120742	±	0.0293017	0.017101	±	0.000872634	0.0824304	±	0.00257235	0.0124	±	0.00113137	3.54769	0.00409996
C55.2	CAST-55	Parietal	Light gray	1.15795	±	0.0383585	2.64512	±	0.441248	2.51196	±	0.365588	0.878	±	0.336583	0.83975	±	0.0770039	0.347169	±	0.00845288	23.148	±	0.569393	0.03935	±	0.00643467	0.0098	±	0.00523259	0.108829	±	0.0035162	0.0119002	±	0.000249324	0.0686645	±	0.000643088	0.0124	±	0.00254558	9.21511	0.00296633
C55.3	CAST-55	Tooth	Light gray	0.924927	±	0.02309	1.35551	±	0.286981	5.20982	±	1.69236	2.51255	±	0.102743	0.49535	±	0.0726199	0.0752532	±	0.0427927	13.658	±	3.5602	0.0496	±	0.00325269	0.01005	±	0.000353553	0.143663	±	0.00179473	0.0469836	±	0.00249324	0.0598592	±	0.0149664	0.0144	±	0.000282843	2.6216	0.00438271
C55.5	CAST-55	Mandibula	Light gray	2.34088	±	0.0102539	4.81423	±	0.16329	1.45032	±	0.168267	11.089	±	0.374201	0.4995	±	0.00282843	0.796779	±	0.00328723	13.2014	±	0.185626	0.09455	±	0.000212132	0.02655	±	0.0053033	0.390691	±	0.00831435	0.013002	±	0.000311655	0.121248	±	0.000526163	0.0224	±	0.00311127	9.10242	0.00918449
C57.3	CAST-57	Plaster	Gray	2.47031	±	0.095466	3.37991	±	0.0497804	0.663467	±	0.0114786	21.5067	±	0.95417	0.37675	±	0.00855599	0.326415	±	0.020193	14.9739	±	0.337382	0.05245	±	0.0026163	0.013	±	0.000989949	0.35275	±	0.0242538	0.0054	±	0	0.67935	±	0.0314663	0.0075	±	0.00358857	22.5692	0.0453689
C57.6	CAST-57	Plaster	Gray	2.07476	±	0.358624	2.60509	±	0.383104	0.458981	±	0.0287582	16.8246	±	1.65795	0.391	±	0.0671751	0.214054	±	0.0345746	12.4227	±	1.07021	0.04825	±	0.00431335	0.0178	±	0.00268701	0.2899	±	0.00565685	0.00795	±	7.07107e-05	0.93015	±	0.00374767	0.0095	±	0.00500278	27.0659	0.074875
C62.4	CAST-62	Plaster	Gray	3.34091	±	0.464007	8.63126	±	0.672664	0.182973	±	0.0375215	9.19875	±	1.02622	0.14235	±	0.00997021	1.60049	±	0.108068	7.48521	±	0.477974	0.235	±	0.00523259	0.0422	±	0.000848528	1.658	±	0.0132936	0.0309	±	0.000848528	0.96565	±	0.0115258	0.0193	±	0.00367696	40.9089	0.129008
C62.6	CAST-62	Plaster	Gray	1.88553	±	0.0746214	4.00131	±	0.0220806	0.311442	±	0.0342507	5.53335	±	0.463791	0.9662	±	0.0861256	0.520837	±	0.0193712	10.2891	±	0.752691	0.0943	±	0.00480833	0.0193	±	0	0.54175	±	0.0422143	0.00675	±	0.000636396	0.6951	±	0.0128693	0.00755	±	7.07107e-05	33.037	0.067557
C58.4	CAST-58	Plaster	Gray	3.0289	±	0.0124244	6.97127	±	0.178859	0.2476	±	0.0149345	5.53335	±	0.463791	0.25055	±	0.0651245	0.837581	±	0.0740214	8.43854	±	0.270876	0.11915	±	0.00912168	0.0339	±	0.0125865	0.90715	±	0.181797	0.0106	±	0.000424264	0.5634	±	0.0762261	0.00685	±	0.000494975	34.0813	0.0667651
C34.2	CAST-34	Plaster	Gray	3.98071	±	0.173006	9.56157	±	0.202559	0.29595	±	0.0305479	6.20875	±	0.82583	0.6245	±	0.0404465	1.78404	±	0.0200169	9.35685	±	0.608055	0.1973	±	0.00226274	0.0314	±	0.000424264	1.4021	±	0.0120208	0.0164	±	0.000282843	0.674	±	0.018809	0.0089	±	0.000424264	31.6163	0.0720328
C34.6	CAST-34	Plaster	Gray	3.25935	±	0.0700184	8.40113	±	0.118071	0.289536	±	0.0472721	4.52265	±	0.00120208	0.48895	±	0.00459619	1.67649	±	0.0105661	9.6111	±	0.0318885	0.1843	±	0.0039598	0.02955	±	0.0013435	1.0496	±	0.0131522	0.00885	±	0.000494975	0.7059	±	0.00551543	0.0053	±	0.00203293	33.1949	0.0734463
C64.2	CAST-64	Plaster	Gray	3.28574	±	0.308889	9.21557	±	0.160547	0.229185	±	0.0288199	4.23595	±	1.11433	0.1815	±	0.00183848	1.5699	±	0.0287633	7.74803	±	0.556356	0.2301	±	0.00183848	0.04685	±	0.00318198	1.9397	±	0.121481	0.0155	±	0.00127279	0.39515	±	0.0376888	0.01015	±	0.00162635	33.8069	0.051
C64.5	CAST-64	Plaster	Gray	1.44427	±	0.11792	0.987472	±	0.340926	0.489396	±	0.0314736	19.6449	±	1.05642	0.4254	±	0.0800445	0.0816869	±	0.0527131	15.3358	±	1.38374	0.02185	±	0.00374767	0.0118	±	0.00509117	0.27345	±	0.0379716	0.0013	±	0.000141421	1.01535	±	0.0198697	< LOD			31.3362	0.0662078
C64.6	CAST-64	Plaster	Gray	1.89571	±	0.0572945	6.01276	±	0.418539	0.154455	±	0.00330164	7.8324	±	1.08456	0.14925	±	0.0101116	1.42379	±	0.11247	7.78102	±	0.630898	0.1853	±	0.0155563	0.0422	±	0.00848528	1.59865	±	0.171332	0.00985	±	0.000212132	0.4999	±	0.0560029	0.00895	±	0.00176777	50.3771	0.0642461
C54.5	CAST-54	Plaster	Gray	3.00871	±	0.0504836	7.06846	±	0.214955	0.254036	±	0.0083621	3.4051	±	0.0500632	0.50735	±	0.00190919	1.26934	±	0.0827091	9.13154	±	0.110321	0.17615	±	0.01393	0.0261	±	0.000141421	0.9545	±	0.0483661	0.0094	±	0.000282843	1.04135	±	0.0260922	0.006	±	0.00252791	35.9458	0.114039
C54.6	CAST-54	Plaster	Gray	2.79037	±	0.752052	7.47462	±	0.491524	0.194711	±	0.0519006	3.789	±	0.163625	0.53425	±	0.0255266	1.23892	±	0.117871	8.39919	±	0.0828293	0.15635	±	0.0324562	0.02535	±	0.0033234	1.05395	±	0.110097	0.00885	±	0.000636396	0.54535	±	0.0860549	0.00575	±	0.000919239	43.1367	0.0649289
C55.4	CAST-55	Plaster	Gray	1.01733	±	0.583312	4.78882	±	0.330118	0.101414	±	0.0185139	1.7636	±	0.684338	0.2532	±	0.0458205	1.19766	±	0.00739627	3.87636	±	1.15496	0.14935	±	0.00685894	0.03195	±	0.00190919	1.36105	±	0.0620133	0.012	±	0.000424264	0.32275	±	0.0631446	0.0084	±	0.00422496	38.2232	0.0832611
C55.6	CAST-55	Plaster	Gray	3.27441	±	0.214508	8.04621	±	0.0825377	0.260757	±	0.0685939	5.60865	±	1.94461	0.55355	±	0.0647003	1.43226	±	0.103665	9.69843	±	1.22495	0.1977	±	0.0149907	0.03665	±	0.00982878	1.3909	±	0.170413	0.0145	±	0.0039598	0.6454	±	0.0417193	0.01155	±	0.0033234	37.1934	0.0665468
C006e	CR.Pompeii	Cranium	Pale brown	0.437735	±	0.436492	< LOD			11.7881	±	0.486401	< LOD			0.047275	±	0.0341444	< LOD			27.5399	±	1.32156	0.03515	±	0.000777817	0.0115	±	0.00183848	0.107378	±	0.00219712	0.0125172	±	0	0.03241	±	0.00233754	0.01915	±	0.00148492	2.33625	0.00117684
R008eC	CR.Pompeii	Rib	Gray	0.995951	±	0.104971	1.24322	±	0.0374841	4.69406	±	0.0136819	< LOD			0.046725	±	0.0333666	< LOD			14.5041	±	0.0635985	0.0607	±	0.00183848	0.03385	±	0.000353553	0.294993	±	0.000439424	0.017101	±	0	0.0684991	±	0.00321412	0.1429	±	0.00678823	3.08987	0.00472275
R014e	CR.Pompeii	Rib	Pale brown	< LOD			< LOD			14.5771	±	0.600907	< LOD			0.2891	±	0.0442649	< LOD			32.2902	±	1.66852	0.0213	±	0.0066468	0.0103	±	0.000565685	0.156509	±	0.00413791	0.0147209	±	0.00024942	0.0235634	±	0.00362319	0.0114	±	0.00636396	2.21514	0.000729737
T027.1eb	CR.Pompeii	Tibia	Gray	1.61273	±	0.0257096	2.59714	±	0.298286	5.79406	±	0.811014	< LOD			0.058125	±	0.0494886	0.060352	±	0.00786587	21.8757	±	0.970193	0.04995	±	0.0103945	0.19505	±	0.0259508	0.140659	±	0.0133658	0.0157787	±	0.00024942	0.0569655	±	0.00128565	< LOD			3.77554	0.00260405
U094e	CR.Pompeii	Undetermined	Pale brown	< LOD			< LOD			10.3168	±	0.239607	< LOD			0.1139	±	0.00410122	< LOD			23.8229	±	0.29831	0.02175	±	0.00912168	0.008	±	0.00749533	0.0845094	±	0.00230698	0.00943198	±	0	0.0180239	±	0.000350631	< LOD			2.30914	0.00075658
C027.2e	CR.Pompeii	Cranium	Gray	< LOD			< LOD			6.25045	±	1.28526	< LOD			0.21115	±	0.0644174	< LOD			12.9153	±	3.00881	0.02055	±	0.00148492	< LOD			0.0767137	±	0.00249007	0.0109305	±	0.000997682	0.0202976	±	0.000642824	0.0342	±	0.00721249	2.06629	0.0015716
F033e	CR.Pompeii	Femur	Pale brown	< LOD			< LOD			12.4795	±	0.600301	< LOD			0.064875	±	0.0590346	< LOD			28.9965	±	2.49259	0.02335	±	0.00459619	0.00555	±	0.00403051	0.0713007	±	0.00355201	0.00396672	±	0.000498841	0.016453	±	0.00116877	0.00665	±	7.07107e-05	2.32353	0.000567413
T055	CR.Pompeii	Tooth	Light gray	1.04866	±	0.163127	0.99016	±	0.501738	8.04745	±	0.258686	< LOD			0.054425	±	0.044256	0.0574672	±	0.0633966	20.3169	±	0.143187	0.0566	±	0.0103238	0.01125	±	0.0026163	0.184351	±	0.040427	0.0134428	±	6.23551e-05	0.03241	±	0.00397382	0.09635	±	0.000494975	2.52464	0.00159522
U058.1e	CR.Pompeii	Undetermined	Pale brown	< LOD			< LOD			11.414	±	1.39593	< LOD			< LOD			< LOD			26.2424	±	3.22168	0.0407	±	0.00890955	0.0552	±	0.0127279	0.270129	±	0.0017577	0.0145887	±	0.0018083	0.0349317	±	0.000759702	0.01965	±	0.00148492	2.29914	0.00133111
P058.2e	CR.Pompeii	Phalanx	Dark gray	< LOD			< LOD			14.4422	±	4.69544	< LOD			0.3057	±	0.0441235	< LOD			33.0083	±	8.62674	0.0413	±	0.0108894	0.1049	±	0.0220617	0.202118	±	0.0327371	0.0305878	±	0.000997682	0.0853655	±	0.000292193	0.02075	±	0.00205061	2.28555	0.00258619
T071.2eb	CR.Pompeii	Tibia	Dark gray	0.418365	±	0.0785508	< LOD			5.71725	±	1.08165	< LOD			0.221	±	0.0147785	< LOD			15.0695	±	1.23774	0.0283	±	0.00388909	0.0347	±	0.0126572	0.0910619	±	0.0127433	0.021244	±	0.00473899	0.0558906	±	0.00508416	0.0101	±	0.00544472	2.6358	0.00370885
D073e	CR.Pompeii	Diaphysis Ind.	Pale brown	0.640487	±	0.723227	0.741819	±	0.932788	9.09891	±	0.867907	< LOD			0.10815	±	0.00883883	0.0683837	±	0.0788348	21.6154	±	3.35027	0.05535	±	0.0154856	0.0152	±	0.0019799	0.219833	±	0.0371313	0.0119442	±	6.23551e-05	0.0250516	±	0.00175316	0.03255	±	0.0033234	2.37561	0.00115897
T253e	CR.Pompeii	Tibia	Pale brown	< LOD			< LOD			11.9402	±	1.33035	< LOD			0.08095	±	0.0185969	< LOD			25.4056	±	3.94513	0.02	±	0.00692965	0.03045	±	0.0026163	0.0675453	±	0.0199404	0.00859456	±	0.000494975	0.0262091	±	0.00113137	0.04875	±	0.000212132	2.12773	0.00103163
R262e	CR.Pompeii	Rib	Pale brown	< LOD			< LOD			10.1173	±	4.47015	< LOD			0.09255	±	0.00374767	< LOD			23.9661	±	9.9011	0.01785	±	0.000212132	0.0166	±	0.00254558	0.0635827	±	0.0099969	0.00665528	±	0.000935326	0.0307151	±	0.00122721	0.01575	±	0.00106066	2.36883	0.0012816
S666e	CR.Pompeii	Scapula	Pale brown	0.266076	±	0.193729	< LOD			7.56886	±	0.0701992	< LOD			< LOD			< LOD			15.5057	±	0.0890019	0.0267	±	0.00226274	0.01795	±	0.0013435	0.0982101	±	0.00336892	0.011812	±	0.00012471	0.0381975	±	0.000467509	0.01735	±	0.00388909	2.04861	0.00246345
R696e	CR.Pompeii	Rib	Pale brown	< LOD			< LOD			8.74482	±	0.88892	< LOD			0.1376	±	0.0152735	< LOD			20.2284	±	2.46224	0.0125	±	0.000141421	0.01265	±	0.00403051	0.0328662	±	0.00325906	0.0101372	±	0	0.0265398	±	0.00081814	0.01075	±	0.00318198	2.31318	0.00131201
F724b	CR.Pompeii	Femur	Black	< LOD			< LOD			10.2029	±	0.37989	< LOD			0.07795	±	0.0133643	< LOD			20.9974	±	0.00355827	0.0177	±	0.00339411	0.0246	±	0.00551543	0.0609669	±	0.00395482	0.00727232	±	0.000685906	0.0322859	±	0.000642824	0.0579	±	0.0210718	2.05799	0.00153761
S802e	CR.Pompeii	Scapula	Pale brown	< LOD			< LOD			9.29999	±	2.14916	< LOD			0.061925	±	0.040682	< LOD			24.6475	±	8.18103	0.02985	±	0.00618331	0.0215	±	0.00791639	0.0740201	±	0.0174329	0.0148091	±	0.00631256	0.0306737	±	0.00247601	0.01405	±	0.00787374	2.65028	0.00124449
C808e	CR.Pompeii	Cranium	Pale brown	< LOD			< LOD			9.80524	±	0.0643974	< LOD			< LOD			< LOD			22.2834	±	0.0781019	0.0327	±	0.00183848	0.0172	±	0.00268701	0.109114	±	0.00303935	0.00841826	±	6.23551e-05	0.0295162	±	0.00081814	0.0246	±	0.00113137	2.2726	0.00132458
C809e	CR.Pompeii	Cranium	Pale brown	0.240513	±	0.157579	< LOD			8.62471	±	0.0213888	< LOD			0.043025	±	0.028134	< LOD			19.5787	±	0.0395464	0.0251	±	0.000848528	0.01725	±	0.00558614	0.0798475	±	0.00413791	0.00947606	±	0.000311775	0.028028	±	0.00140253	0.0125	±	0.000565685	2.27007	0.00143156
C075e	CR.Pompeii	Cranium	White	2.67994	±	2.39608	5.61925	±	6.55013	5.31882	±	3.92252	< LOD			0.050525	±	0.0387406	0.713224	±	0.850747	17.8917	±	9.53604	0.1229	±	0.108329	0.0263	±	0.0179605	0.319545	±	0.254646	0.00929976	±	0.00218243	0.0440263	±	0.00660356	<LOD			3.36384	0.00246071
M162	CR. Rome	Cranium	Light gray	1.37539	±	0.407611	2.32339	±	1.36007	7.18429	±	0.558909	< LOD			0.27675	±	0.209374	0.0633405	±	0.0344572	18.2991	±	0.699494	0.0591	±	0.0148492	0.025	±	0.00325269	0.190163	±	0.0658404	0.0184431	±	0.000374131	0.0320023	±	0.000701263	0.0104	±	0.00537401	2.5471	0.00174885
M14	CR. Rome	Humerus	Pale brown	4.09286	±	1.26972	9.47868	±	3.74365	4.83176	±	2.71274	0.1496	±	0.0916057	0.1363	±	0.00311127	0.678026	±	0.497957	15.467	±	5.16607	0.2061	±	0.0746705	0.0443	±	0.0244659	0.640243	±	0.229306	0.0169419	±	0.00692142	0.0306654	±	0.00116877	0.01535	±	0.00629325	3.20111	0.00198263
M17	CR. Rome	Cranium	Gray	3.08121	±	1.18792	6.83419	±	3.56528	5.75569	±	5.52152	0.61615	±	0.540159	0.33585	±	0.020294	0.393741	±	0.213083	22.7662	±	2.15186	0.289	±	0.0758018	0.1612	±	0.181726	0.487503	±	0.0660967	0.0107656	±	0.000187065	0.0337153	±	0.000993456	0.0257	±	0.00410122	3.95543	0.00148094
M387	CR. Rome	Humerus	Pale brown	0.758878	±	0.0216305	< LOD			12.6364	±	0.689407	< LOD			0.50125	±	0.130603	< LOD			28.7003	±	1.57168	0.04935	±	0.0105359	0.0202	±	0.000707107	0.143365	±	0.0307231	0.0130389	±	0.00399073	0.0329633	±	0.00274661	0.0306	±	0.0066468	2.27124	0.00114854
M458	CR. Rome	Cranium	Light gray	2.52636	±	0.420222	5.45251	±	0.95786	4.12875	±	0.448501	< LOD			0.14655	±	0.0105359	0.161298	±	0.103724	26.727	±	0.60905	0.1124	±	0.036911	0.0245	±	0.00254558	0.294997	±	0.0672319	0.0143256	±	0.000872971	0.0295792	±	0.00163628	0.0152	±	0.000424264	6.4734	0.00110671
M67	CR. Rome	Tibia	Pale brown	0.94353	±	0.582142	0.657302	±	0.404673	9.47677	±	1.18958	< LOD			0.06815	±	0.00233345	< LOD			23.2839	±	2.27815	0.04185	±	0.00615183	0.0169	±	0.000282843	0.188096	±	0.00893496	0.012996	±	0.000561196	0.0707728	±	0.00806452	0.0087	±	0.0044371	2.45695	0.00303956
M62	CR. Rome	Radius	Pale brown	1.01821	±	0.634946	1.82779	±	1.23233	8.81454	±	4.0736	< LOD			< LOD			< LOD			20.8202	±	9.23633	0.04145	±	0.00374767	0.01305	±	0.00572756	0.164635	±	0.0235458	0.00939313	±	0.000311775	0.0512205	±	0.00397382	0.0077	±	0.00372999	2.36203	0.00246014
M137	CR. Rome	Diaphysis Und.	Gray	1.65488	±	0.316748	2.60093	±	0.167455	0.804553	±	0.082409	0.3865	±	0.0258801	0.1969	±	0.0550129	< LOD			31.5109	±	2.10154	0.04035	±	0.0129401	0.01275	±	0.00176777	0.137973	±	0.0244247	0.0099936	±	0.000187065	0.0515129	±	0.00262974	< LOD			39.1657	0.00163477
M72a	CR. Rome	Femur	Gray	0.757264	±	0.170536	0.299504	±	0.151672	11.7403	±	0.179712	< LOD			0.31645	±	0.0604576	< LOD			28.2957	±	0.835519	0.044	±	0.0125865	0.02195	±	0.0033234	0.238573	±	0.0504239	0.0305813	±	0.00717084	0.0671381	±	0.0018116	0.0558	±	0.018809	2.41013	0.00237273
M161	CR. Rome	Humerus	Pale brown	1.64787	±	0.20272	2.73268	±	0.300699	6.8487	±	1.96142	6.06235	±	4.00244	0.19795	±	0.00982878	0.0950108	±	0.00534175	21.7131	±	3.20312	0.0621	±	0.00212132	0.0183	±	0.00296985	0.230735	±	0.00629841	0.016127	±	0.00137181	0.0372664	±	0.000935017	< LOD			3.1704	0.00171631
M314	CR. Rome	Pelvis	Pale brown	< LOD			< LOD			9.33366	±	1.25917	< LOD			0.1329	±	0.0158392	< LOD			20.9477	±	3.06165	0.0204	±	0.00537401	0.0093	±	0.000424264	0.09052	±	0.0054928	0.0115377	±	0.00106004	0.0408594	±	0.0025713	0.0128	±	0.000848528	2.24432	0.00195054
M80	CR. Rome	Fibula	Very dark gray	3.20283	±	0.218737	7.3833	±	0.209666	5.46625	±	0.967952	< LOD			0.5422	±	0.104652	0.383986	±	0.00522435	19.1785	±	1.50713	0.1542	±	0.014425	0.0269	±	0.0066468	0.278968	±	0.0212022	0.0238792	±	0.00218243	0.038599	±	0.00116877	0.0259	±	0.00240416	3.50853	0.00201262
M574	CR. Rome	Diaphysis Und.	Very dark gray	0.884493	±	0.0670245	0.82213	±	0.0914955	9.81345	±	0.00444518	< LOD			0.30295	±	0.0153442	< LOD			22.6538	±	0.0525183	0.04955	±	0.000777817	0.0139	±	0.00367696	0.168465	±	0.00435762	0.00754501	±	0.000374131	0.0245777	±	0.000467509	< LOD			2.30844	0.00108493
M43	CR. Rome	Clavicle	Pale brown	1.24377	±	0.658869	2.82126	±	1.2971	3.30458	±	3.66084	0.3365	±	0.223764	0.4666	±	0.450003	< LOD			16.7927	±	4.02198	0.0682	±	0.000848528	0.0196	±	0.0120208	0.233051	±	0.0517422	0.00995299	±	0.00024942	0.028365	±	0.0108696	0.01285	±	0.00516188	5.08166	0.00168913
M509	CR. Rome	Coxal	Pale brown	1.65718	±	1.24196	3.86687	±	5.09644	5.82322	±	6.43448	< LOD			0.1742	±	0.109027	0.471443	±	0.323029	15.7201	±	11.1279	0.09555	±	0.0816708	0.01955	±	0.00360624	0.244601	±	0.1854	0.0111169	±	0.00130946	0.0241345	±	0.000759702	< LOD			2.69955	0.00153527
M418	CR. Rome	Phalanx hand	Very dark gray	3.87735	±	0.733003	8.27823	±	1.46783	6.27758	±	0.282038	< LOD			0.11465	±	0.00912168	0.442927	±	0.0963276	19.5448	±	1.76522	0.1326	±	0.0166877	0.0291	±	0	0.34023	±	0.0677446	0.00975233	±	6.23551e-05	0.0296947	±	0.00169472	0.0066	±	0.00295217	3.11342	0.00151932
M216	CR. Rome	Tibia	Very dark gray	< LOD			< LOD			7.13575	±	1.84079	< LOD			0.2545	±	0.0500632	< LOD			17.1242	±	4.67652	0.0192	±	0.00968736	0.0451	±	0.000707107	0.177234	±	0.00853215	0.0281333	±	0.00143417	0.0900913	±	0.00140253	0.0213	±	0.00268701	2.39978	0.00526104
M172	CR. Rome	Ulna	Pale brown	< LOD			< LOD			12.9914	±	0.46608	< LOD			0.1926	±	0.0111723	< LOD			29.3637	±	0.467125	0.0253	±	0.0113137	< LOD			0.0577971	±	0.0134757	0.0101135	±	0.00561196	0.0347311	±	0.00829828	< LOD			2.26024	0.00118279
M269	CR. Rome	Humerus	Light gray	3.02038	±	2.05069	8.3563	±	5.84869	7.80903	±	7.00707	< LOD			0.5187	±	0.0659024	0.662793	±	0.458334	20.6658	±	9.04513	0.10255	±	0.116743	0.063	±	0.0500632	0.340843	±	0.408372	0.0103543	±	0.00536254	0.0280024	±	0.00321412	0.0189	±	0.0164049	2.64639	0.00135501
M313	CR. Rome	Femur	Pale brown	0.384652	±	0.0635442	0.170017	±	0.06011	7.05382	±	2.22911	< LOD			0.15245	±	0.0826608	< LOD			16.8247	±	5.94259	0.0269	±	0.00961665	0.0388	±	0.0387495	0.0989764	±	0.0635334	0.0247621	±	0.0124087	0.027116	±	0.00788921	0.0155	±	0.00924542	2.38519	0.00161168
M599	CR. Rome	Cranium	Dark gray	2.60868	±	0.00905636	4.20206	±	0.305855	10.195	±	0.230254	< LOD			0.1279	±	0.0668923	0.260128	±	0.0289394	26.2709	±	0.41857	0.09475	±	0.0127986	0.0432	±	0.021496	0.282834	±	0.0202501	0.0149696	±	0.00355424	0.0288083	±	0.00216223	0.027	±	0.00834386	2.57683	0.00109658
M27	CR. Rome	Diaphysis Und.	Light yellowish brown	2.46838	±	0.0964015	7.54116	±	0.131062	2.3263	±	0.166636	0.1483	±	0.0991364	< LOD			0.520546	±	0.0587592	8.48215	±	0.00734176	0.172	±	0.0137179	0.05515	±	0.0130815	0.457474	±	0.0487761	0.0243608	±	0.000935326	0.0531039	±	0.000701263	0.3739	±	0.00494975	3.6462	0.00626066
M29	CR. Rome	Phalanx	Light yellowish brown	1.68648	±	0.258667	2.37124	±	0.330646	9.56669	±	3.33183	< LOD			0.2912	±	0.0465276	0.123277	±	0.085468	25.7598	±	5.36462	0.1354	±	0.00806102	0.0336	±	0.00268701	0.194205	±	0.0437593	0.0116386	±	0.00024942	0.0288083	±	0.00262974	0.0065	±	0.00288146	2.69265	0.00111834
M30	CR. Rome	Metatarsal	Light yellowish brown	3.32104	±	3.2653	7.70711	±	6.89763	2.80795	±	0.908173	< LOD			0.0732	±	0.0376092	0.986136	±	0.686972	8.16581	±	0.30475	0.16355	±	0.132017	0.0298	±	0.0100409	0.518359	±	0.353846	0.0127222	±	0.000685906	0.0369068	±	0.00081814	0.0157	±	0.00452548	2.9081	0.00451967
IB01	BR. Albaida	Femur	Pale brown	< LOD			< LOD			10.6005	±	1.56368	< LOD			0.0767	±	0.0400841	< LOD			26.7625	±	4.9735	< LOD			0.0078	±	0.00381838	0.0292921	±	0.0323605	0.0078139	±	0.00104242	0.0263063	±	0.00325128	< LOD			2.52466	0.000982952
IB02	BR. Albaida	Humerus	Pale brown	< LOD			< LOD			11.9239	±	0.100936	< LOD			0.14045	±	0.0161927	< LOD			30.2032	±	0.28867	0.011	±	0.00388909	0.0099	±	0.0053033	0.0445209	±	0.00559824	0.00931488	±	0.00040093	0.0181993	±	0.00051336	< LOD			2.53301	0.000602563
IB03	BR. Albaida	Femur	Pale brown	< LOD			< LOD			9.51768	±	0.939495	< LOD			0.07505	±	0.00700036	< LOD			25.9233	±	2.68455	0.01645	±	0.00106066	< LOD			0.0614849	±	0.00955796	0.00587146	±	0.00040093	0.0182407	±	0.00111228	< LOD			2.7237	0.000703641
IB04	BR. Albaida	Femur	Pale brown	< LOD			< LOD			11.7208	±	0.873854	< LOD			0.189	±	0.0654781	< LOD			29.1909	±	2.90359	0.0201	±	0.000141421	< LOD			0.082282	±	0.0755079	0.0083878	±	0.00144335	0.0265545	±	0.00393576	< LOD			2.49051	0.000909685
IB05	BR. Albaida	Humerus	Pale brown	< LOD			< LOD			8.7975	±	0.482975	< LOD			0.0957	±	0.00494975	< LOD			25.0159	±	1.42498	0.0311	±	0.00438406	0.0097	±	0.000565685	0.0959827	±	0.0139273	0.0100212	±	8.01859e-05	0.016793	±	0.00051336	< LOD			2.84352	0.000671295
IB06	BR. Albaida	Femur	Pale brown	< LOD			< LOD			12.7265	±	0.00481589	< LOD			0.1173	±	0.0127279	< LOD			29.7129	±	0.089419	< LOD			< LOD			0.0272201	±	0.00423281	0.0178351	±	0.000641487	0.0229146	±	0.00034224	< LOD			2.33472	0.000771202
IB07	BR. Albaida	Femur	Pale brown	< LOD			< LOD			10.0363	±	0.651993	< LOD			0.12765	±	0.000353553	< LOD			26.5926	±	2.79518	0.0322	±	0.0188798	< LOD			0.0570561	±	0.0976278	0.0107276	±	0.00553283	0.0189852	±	0.00402132	< LOD			2.64965	0.000713927
IB08	BR. Albaida	Humerus	Pale brown	< LOD			< LOD			11.6381	±	0.0177792	< LOD			0.1036	±	0.0591053	< LOD			28.5615	±	0.160183	0.0157	±	0.00721249	< LOD			0.0516691	±	0.0247142	0.00882927	±	0.00144335	0.0274645	±	0.00034224	< LOD			2.45414	0.00096159
IB09	BR. Albaida	Femur	Pale brown	< LOD			< LOD			13.163	±	0.0215726	< LOD			0.0916	±	0.0217789	< LOD			30.7366	±	0.0412223	0.0118	±	0.000989949	< LOD			0.0469295	±	0.00546169	0.0119195	±	0.000641487	0.0275472	±	0.00102672	< LOD			2.33508	0.000896233
IB11	BR. Albaida	Cranium	Pale brown	< LOD			< LOD			12.2678	±	0.819526	< LOD			0.12775	±	0.0294864	< LOD			29.3727	±	2.06571	< LOD			< LOD			0.033177	±	0.00314047	0.00724	±	0	0.01245	±	0.0004278	< LOD			2.3943	0.000423863
IB12	BR. Albaida	Humerus	Pale brown	< LOD			< LOD			9.80365	±	0.0516224	< LOD			0.0818	±	0.0436904	< LOD			29.8938	±	0.0087888	< LOD			< LOD			0.0343683	±	0.00232122	0.00865268	±	0.000641487	0.0174962	±	0.00145452	< LOD			3.04925	0.000585278
